# Supplementary material for: Real-time interleaved spectroscopic photoacoustic and ultrasound (PAUS) scanning with simultaneous fluence compensation and motion correction
Source: Nat Commun. 2021 Jan 29;12:716. doi: 10.1038/s41467-021-20947-5 (PMC7846772; doi:10.1038/s41467-021-20947-5)
Supplement: Supplementary file 9 — Supplementary Software 1 [file 41467_2021_20947_MOESM9_ESM.txt]

% writer: Minwoo Kim, mkim180@uw.edu
% 04/01/2020

%%
% Look-up table generation for reconstruction (beamforming)
% Input file: 'parameterAll.mat'
%   - 'param' contains all parameters for system, data and recon
%   - 'param.PData' contains parameters for recon images
% Output file: 'LUTGenerator.mat'
%   - 'backPojMat' is a sparse array (matrix) for reconstring an image from data 
% Recon info
%   - pixel-based algorithm 
%   - mixer, low-pass filter, interpolation filter, and phase rotator.
%   - output is IQ signal.
% Note
%   - It needs to make a table once and not repeat the generation!! 
disp('** Start !! **');
clear all;
 
disp('-- File load');
load parameterAll.mat
 
disp('-- Sparse matrix computation');
tic;
output = LUTGenerator(param);
toc;
clear all;
disp('** End !! **');
%%
% Reconstruction (beamforming) using a GPU processor
% Input file: 'LUTGenerator.mat','rFData.mat','parameterAll.mat'
% Test data full size: 2048x128x20x30
%   (axial samples x channals x sources x frames)
% Test image size: 512x128
%   (axial pixels x lateral pixels)
% Recon matrix size: (512x128) by (2048x128)

disp('** Start !! **');
clear all;

disp('-- File load')
load parameterAll.mat
load rfData.mat
load([cd,'\',param.Core.reconFile]);

disp('-- Memory allocation');
backProj = gpuArray(backProjMat);
zn = param.PData.Size(1);
xn = param.PData.Size(2);
sn = size(data,3);
fn = size(data,4);
reconImg = zeros(zn,xn,sn,fn);
data = double(data);

disp('-- Reconstruction using GPU');
for fi=1:fn
    for si=1:sn
        temp = data(:,:,si,fi);
        tic;
        recon = reshape(backProj*temp(:),zn,xn);
        toc;
        reconImg(:,:,si,fi) = gather(recon);
    end
end

disp('-- Imaging Test');
img = abs(squeeze(mean(reconImg,3)));
logImg = 20*log10(img);
logImg = logImg-max(logImg(:));
figure; imagesc(logImg(:,:,1),[-30 0]); colormap(gray);

disp('** End !! **');    
