# Supplementary material for: Real-time interleaved spectroscopic photoacoustic and ultrasound (PAUS) scanning with simultaneous fluence compensation and motion correction
Source: Nat Commun. 2021 Jan 29;12:716. doi: 10.1038/s41467-021-20947-5 (PMC7846772; doi:10.1038/s41467-021-20947-5)
Supplement: Supplementary file 11 — Supplementary Software 3 [file 41467_2021_20947_MOESM11_ESM.txt]

function output = LUTGenerator(param)
    % local parameter setting
    Nsamp = param.Core.NsampPerBlock; % data axial size 
    Nch = param.Trans.numelements; % data lateral size 
    zPNum = param.PData.Size(1); % image axial size 
    xPNum = param.PData.Size(2); % image lateral size
    xOrg = param.PData.Origin(1); % image origin [lambda]
    zOrg = param.PData.Origin(3); % image origin [lambda]
    pdeltaX = param.PData.PDelta(1); % image resolution [lambda] 
    pdeltaZ = param.PData.PDelta(3); % image resoultion [lambda]
    lambda = param.Core.lambda; % wavelength
    rxFnum = param.Core.rxFnum; % rx f-number
    fname = param.Core.reconFile;
            
    % Lookup table generation
    if ~param.User.PAuseTable
        numPixels = zPNum*xPNum; % total pixel number
        sampPerWavL = param.Core.sampPerWavL; % data samples per wavelength
        elemPoX = param.Trans.ElementPos(:,1); % detector lateral position [lambda]
        elemPoZ = param.Trans.ElementPos(:,3); % detector axial position [lambda]
        sizeApFun = Nch; % Apodization size
        apFun = ones(sizeApFun); % Apodization function
        %apFun = hann(sizeApFun);
        alpha = param.Core.soundSpeed.system/param.Core.soundSpeed.assum; %Speed correction factor
        imgPo = zeros(1,numPixels*Nch*9); % assign memory for sparse matrix (using approximate size)
        datPo = zeros(1,numPixels*Nch*9);
        poVal = zeros(1,numPixels*Nch*9);
        flag = 0;
        addDelay = param.Core.PAaddDelay*param.Core.soundSpeed.system/lambda; % system delay [lambda]
            
        % Pixel-based reconstruction 
        for zInx = 1:zPNum
            for xInx = 1:xPNum
                xPos = xOrg+pdeltaX*(xInx-1); % pixel position [lambda]
                zPos = zOrg+pdeltaZ*(zInx-1); % pixel position [lambda]

                % PathLength computation (one pixel to all channels)
                ci=1:Nch;
                txPath = 0;
                rxPath = sqrt((elemPoX(ci)-xPos).^2 + (elemPoZ(ci)-zPos).^2);
                totalPath = alpha*(txPath+rxPath)+addDelay; % pathlength [lambda]
                inxR = totalPath*sampPerWavL;
                efInx1 = find(inxR-4>1 & inxR+4<Nsamp);

                inxN = floor(inxR);
                wei = inxR-inxN;
                
                interpInx = -4:4; % neighbor pixels for computing IQ
                inxMat = repmat(interpInx,[length(wei),1]); 
                inxMat = inxMat-repmat(wei,[1,9]); 
                sincMat = sinc(inxMat); % for interpolation & low-pass filter
                demoMat = cos(2*pi*inxMat/4)-sqrt(-1)*sin(2*pi*inxMat/4); % mixer, phase rotator
                
                % apodization 
                apodFun = zeros(Nch,1);
                apL = zPos/rxFnum;
                hinx = (elemPoX-(xPos-apL/2))/apL*(sizeApFun-1);
                eInx = find(hinx>0 & hinx<127);
                if ~isempty(eInx)
                    intInx = floor(hinx(eInx));
                    weight = hinx(eInx)-intInx;
                    apodFun(eInx) = apFun(intInx+1).*(1-weight)+apFun(intInx+2).*(weight);
                    apodFun = apodFun/sum(apodFun);
                end
                efInx2 = find(apodFun~=0);

                effCh = intersect(efInx1,efInx2);
                chInx = transpose(1:Nch);
            
                % indices for sparse matrix
                for iti = 1:length(interpInx)

                    imgPo(flag+(1:length(effCh))) = sub2ind([zPNum,xPNum],zInx,xInx);
                    datPo(flag+(1:length(effCh))) = sub2ind([Nsamp,Nch],inxN(effCh)+interpInx(iti),chInx(effCh));
                    poVal(flag+(1:length(effCh))) = sincMat(effCh,iti).*demoMat(effCh,iti).*apodFun(effCh);
                    flag = flag+length(effCh);
                end
            end
        end
       
        imgPo = imgPo(1:flag);
        datPo = datPo(1:flag);
        poVal = poVal(1:flag);

        imgDim = zPNum*xPNum;
        dataDim = Nsamp*Nch;
        backProjMat = sparse(imgPo,datPo,poVal,imgDim,dataDim); % sparse matrix

        save([cd,'\',fname],'backProjMat'); % save 
    end
    output=1;
   
end
